# Supplementary material for: Determination of Mutational Timing of Colistin-Resistance Genes through Klebsiella pneumoniae Evolution
Source: Pharmaceutics. 2023 Jan 12;15(1):270. doi: 10.3390/pharmaceutics15010270 (PMC9862994; doi:10.3390/pharmaceutics15010270)
Supplement: Supplementary file 1 [file pharmaceutics-15-00270-s001.zip]

Archive with 1 entries (1 files):
- pharmaceutics-2068679-SI.pdf
